# Supplementary material for: Number of Kawasaki Disease Admissions Is Associated with Number of Domestic COVID-19 and Severe Enterovirus Case Numbers in Taiwan
Source: Children (Basel). 2022 Jan 24;9(2):149. doi: 10.3390/children9020149 (PMC8870605; doi:10.3390/children9020149)
Supplement: Supplementary file 1 [file children-09-00149-s001.zip]

Archive with 1 entries (1 files):
- children-1510046-supplementary.tif
